# Supplementary material for: Genome-wide identification of the MIKCc-type MADS-box gene family in Chrysanthemum lavandulifolium reveals their roles in the capitulum development
Source: Front Plant Sci. 2023 Mar 23;14:1153490. doi: 10.3389/fpls.2023.1153490 (PMC10076714; doi:10.3389/fpls.2023.1153490)
Supplement: Supplementary file 2 [file Table_1.xlsx]

## Sheet: Supplementary Table 1
Supplementary Table 1 General Information of ClMIKCc
Evolutionary Branch	ID	Rename	Chromosomes localization	Amino acid sequence	Subcellular localization	molecular weight (kD)	pI
GMM13	Cl56144.1	ClGMM13	LG05	MGRGKIEVKRIENNTSRQVTFSKRRTGLLKKTHELSVLCDAQIGLIVFSSKGKLFEYTTHPLSMPQIIDRYLKATGSRIPENTNREQMHSELSRMKKETLNLQLSLQRYKGDDLSSAQLEELNQLEQQLEFSVQKVRARKFQLLQQQVDNLQRTEKVLEKENEEMYHWLMGKQQEEINQQQAMAMTELKLVGQEHQLFEQFPFYGSEQPNSVLQLAADLPDLQLHSYPYRLQSTQANLQESTSAPHNIFD	nucleus	29.15	6.61
AP3/PI	Cl11524.1	ClAP3	LG08	MARGKIQIKKIENSTNRQVTYSKRRNGLFKKASELTMLCDAKVSIIMVSCTDKLHEYISPSITTKQFFDQYQKASGIDLWNSHYEKMQEELRQLKDVNKKLRTHIRQRLGDCLDHLGFEELLDLEKESQEAVYVIRERKLKVIGNKLETSKKKVRSAQDVYKKLMHEFDIRGEDPQFGMIEDAGEYETIYGYPPHIATQRILTLRLQPNHPDNLHAATASDLTTYSLLG	nucleus	26.61	6.98
	Cl54345.1	ClPIa	Contig26953	MGRGKIEIKRIENTSNRQVTYSKRKNGIIKKAKEITVLCDANVSLVIYGSSGKMYEYCSPKTNLIDMLDRYQRLSGNKLWDAKHENLQNEIDRIKKENESMQIELRHLKGEDITSLNYEELIAYEDALENGLTNIREKKDDIPKIMRKHEQVLEEENKHLMYLVQQSEMAAMGDYQAHEPFSFRVQPMQPNLHERM	nucleus	23.05	9.21
	Cl73872.1	ClPIb	Contig26806	MGRGKIEIKRIENTSNRQVTYSKRKNGIIKKAKEITVLCDSNVSLVIYGSSGKMYEYCSPKTNLIDMLDRYQRLSGNKLWDAKHENLQNEIDRIKKENESMQIELRHLKGEEITSLNYEELINYEDALENGLTNIREKKDEIPKIMSKHGHDLEEENKQLMYLVQQTEMASLGDYQGQEPFSFRGQPMQPNLHKRM	nucleus	22.96	5.63
AGL15	Cl10569.1	ClAGL15	LG03	MGRGKIEIKKIENVSTRQVTFSKRRAGLLKKAHELSVLCDAEVGIIVFSNTGRLYEFCSTSMRGIIDRYNVATEPSTSQLQVEMRQEQAELEHLRNEVARLRNENARLTGSNLNGASVQELHQLEQQLNDGLISVKEKKDAMLFEEIDRSNHKERELGFENNVLRGEIERLKRFIPQTEQPTQPGYLEYNPVADVPSSSAGLLKQDRLSPDTVCYYGSDNTDSETALQLRLPCGDSARTKEAAMPKREVSSSSCGNEEMEQ	nucleus	29.42	7.13
SVP	Cl42839.2	ClSVPa	LG08	MMVREKVQLKKIDNATARRVTFSKRRRGLFKKAEELSVLCDADVAVILFSSSEKLFHYSSSSMKEVLERRSLHSKNLETLNQPSLELQLVEDANYAKLSKEVAERTLQLRRLRGEELQGLGIEELHQLEKLLEAGLSRVVAKKSEVIMNEISHLQEKELKLKEENDKLRQEVQSVLSKHFSITKPLWTRINQR	nucleus	22.42	5.48
	Cl82521.2	ClSVPb	LG05	MAREKIKIKKIVNITARQVTFSKRRRGLLKKAEELAVLCDADVALVIFSATGKLFEYASSSMQELLGKYKLHATNNADKANEPSLQLQLLETDETRMGKEVLEKNRELSQLRGEDLQGLSLEELQRLESMLEGGLHRVLETKDERIANEIASLQQKGFQLMEENKLLKQQMMTLISKAKGLGQ	chloroplast	20.73	7.13
	Cl26586.1	ClSVPc	LG07	MRMVRQKTQIRKIENLASRQVTFSKRRRGLFKKAQELSTLCDVDMALIVFSATGKLFHYSPLSINQVLERRKLLPQNTGELQQSSEEIQIVRRRSAILSKELAERTRELRQMKGEDLEGLNLKELNKLEAIIESRLAAVVKAKGEQMLKEIGTLKKKEAQLHEENAHLKQQLAMMERFNGHTAGIHDQCSHHYSLELTISNFSSIDPPQNYHSINTSDTCLKLGLN	nucleus	25.92	8.67
	Cl72087.1	ClSVPd	LG09	MMARDKIQIKKIDNATARQVTFSKRRRGLFKKAEELSVLCDADVALIIFSSTGKLFHYSSSSMKEILEQRSLHSKNLEKLDQPSLELQLVEDANYAILSKEVSERTLQLRRLRGEELHNLGIEELHQLEKSLEAGLGRVVTKKGEVIMSEINRLQEKGVQLMEENNRLRQEMLEISNARKQIHTDTENVIGEESESSESVDDICNSAGPSQDYENSYTSLKLGLPYTG	nucleus	25.9	8.84
	Cl45887.1	ClSVPe	LG09	MMARDKIQIKKIDNATARQVTFSKRRRGLFKKAEELSVLCDADVALIIFSSTGKLFIILAQGIYFKICFLLSNKALGMKEILEQRSLHSKNLEKLDQPSLELQLVEDANYAILSKEVSERTLQLRRLRGEELHNLGIEELHQLEKSLEAGLGRVVTKKGEVIMSEINRLQEKGVQLMEENNRLRQEMLEISNARKQIHTDTENVIGEESESSESVDDICNSAGPSQDYENSYTSLKLGLPYTG	reticulum	27.56	5.29
ANR1	Cl09168.1	ClANR1a	LG01	MGRGKIVIRRIDNVTSRQVTFSKRRNGLLKKAKELAILCDSEVGLIIFSSTGKLHEFASSRFGQHSPIYIYLSFWQGEAVQLRQQLQYLQQSHRYMTLFLQAAAGEELTGMNVNDLHKLEAKLEMSLKGVRIKKEQVLTDEIQELHPKGSLVSQENKELHKEINLLAQENIELQKKLYATTPTTHMLSSDVELHAPIGLQLSQPETPKSIFPAETMKLGLQLSSKSS	mitochondrion	25.68	9.06
	Cl84026.1	ClANR1b	LG06	MGRGKIAIQRIDNVTSRQVTFSKRSRGLLKKAKELSVLCDAEVGLVIFSSTGRLHQYASSSMEKVTERYRTAKDEHHSQLLNPTSEVEFWRGEVARLRKQLQNLQQSQRQLLGQELNGLNVENLQNLENQLETSLKHVRKNKEQILTDELKELHWKKSLMVHENKELHKKINLLHQQREELQKKIYGSRSSDEANRNTNASCSLSTDNNLDPPRLSQQPHNNDIPEEAMNLRSVLNMNERLC	nucleus	28.04	5.29
	Cl58429.1	ClANR1c	LG06	MGRGKIAIQRIDNVTSRQVTFSKRSRGLLKKAKELSVLCDAEVGLVIFSSTGRLHQYASSSMEKVTERYRTAKDDHHSQLLNPTSEVEFWRGEVTRLRKQLQNLQQSHRQLSGQELNGLSVENLKNLEDQLETSLKHVRKNKEQILTDELKELHWKKSLMVHENKELHKKINLLHQQRAELQKKVYESRSSDEANRNTNASCSLSTDNNLNPPRLSQQPHNNDIPEEAMNLRL	mitochondrion	26.96	5.07
	Cl66645.1	ClANR1d	LG05	MGRGKIVIRRIDNSTSRQVTFSKRRSGLLKKAKELAILCDAEVGVMIFSSTANFMNSRILGYMKSVIDRYHKAKEEQQLTSPISEVRFWQREAAMLKQQLQSLQENHRRMMGEELTGLTVKDLQGMENQLEMSLRGIRMKKDQLLFEEIEELNRKGSLIHQENVELCKTVNQIRQENTELYNKVYGTRDADTTNRNGFLTNSLSIREDPHATIHLQLSQPDQHEPIEAPPRSTNLGLQLH	mitochondrion	27.72	5.95
FLC	Cl24461.1	ClFLCa	LG04	MGRRKLEIKRIDDKNSRQVTFSKRRTGLMKKARQLSVLCDVDIAVVVFSSQGKLYESSSGSSSVQSILSRYEKSCAEIGEGSNRGACTDLEFLLQSTRFRTCNELLQTVDRLVEENNEQLSVMDMTQLEQELDAALMQTRLRKTQLMMEYVSTLQEKEKTLSDDKEELQKQVSFLLSFSAKQNDGDDGGGGLNNLANNYENSLQPLVTLSLFNG	nucleus	24.1	8.9
	Cl23191.1	ClFLCb	LG01	MGRRKLEMKLIQDKSSRQVTFSKRRTGLMKKARQLSVLCDVDIAVLVFSAQGKLYQSCTGTSANSVEHILSRYERSCTEVGERTNNGAGGQLEVLSQCTKFRTCRELLQTVDRLVEENNSEELSVTDMTELELELDAALVQTRLRKTQLMTEYMSTLQEEEKKLSEDKEELENQVASAKQLQKDGGCGGLNELATNQTNSPQHLVTLPLFNG	nucleus	23.79	9.18
	Cl89264.1	ClFLCc	LG04	MGRRKLEMKRIEEKNSRQVTFSKRRTGLMEKARQLSVLCDADIAVVVFFSRGKLYEFSSGSNSVESILSRYEKSCAEMGEGSNSGAGTDLEFLLQSTRFRTCNELLQTVDRLVEENNEQLSVNDMTQLELELDAALMQTRLRKTQLMMEYVSTLQEKKTLSEDKDELAKGNQIYDLQVAAAKQNDGDDGGGGLNNLATSQENSPQHLVTLPLFNG	nucleus	24.1	5.28
	Cl33951.1	ClFLCd	LG04	MGRRKLEMKRIEDKNSRQVSFSKRRTGLMKKARQLSVLCDVDIAVVFNNICFSVESILSRYEKSCAEISEGSNSGAGADLEFLLQSTRFRTCNELLQTVDRLVEENNEQLSVNDMTQLELELDAALMQTRLRKTQLMMEYDQPSKRRFASLLFFEKTLSEDKDELQKQVAATKQNDGDDGSGGLNNLATNQENSPQPLVTLPLFNG	nucleus	23.35	9.05
SOC1	Cl05326.1	ClSOC1a	LG03	MVRGKTQLRRIENATSRQVTFSKRRNGLLKKAFELSVLCDAEVALIIFSSRSKLYEFASSSMKETVERYRDHVKETRIQNSPCPEDIQHMRQLAADMAKEIELLEVAKRKILGEGLGSSTVEELLQIEQQLERSVCSIRARKMQVYGEKVEQLQSKEKMRRAENAELNEKYLQMIAGAVERDGKFMDLEEEDISDVETELFIGQPKREIKKNQRKSFM	nucleus	25.31	8.49
	Cl45155.1	ClSOC1b	LG07	MVRGKVELKRIENTTSRQVTFSKRRNGLLKKAYELSVLCDAEVALMIFSQKENFMNFQAQLVAPLWLGFDVGVSMQKTIEKYRDHVKKDENCNPEMEVNTQQLKDEAAIIQQKIEQLEASQRKFLGQDLVSCSLGELSELDSKLEHTLRTIRARKAQLFKEQIDKLKSKERYLLEENARLCQENTSLSQKVHLNSSSCESTPTALNEAKDAAICSHASRQFSDVETELFVGLASIRILRVIVLKFC	nucleus	28.12	6.26
	Cl65733.1	ClSOC1c	LG04	MVRGKTQMRRIENAASRQVTFSKRRNGLLKKAFELSVLCDAEVALIIFSPRGKLCEFSSSSMEETIERYRNHVKEVQTDNSSSVEDAEWQHLKNETASMTKKIEALELAKRKLLGEGLGASTIEELQEIEQQLERSVSIIRARKMQVYNEQIQELQAKEKMLASQNAMLNVKCIIPTEENTVEGRENLQIVEYEENSYVETELFIGLPENG	nucleus	24.14	6.68
	Cl36791.1	ClSOC1d	LG04	MVRGKTQMRRIENAASRQVTFSKRRNGLLKKAFELSVLCDAEVALIIFSPRGKLCEFSSSSMEETIERYRNHVKEVQTDNSSSVEDAEWQHLKNETASMTKKIEALELAKRKLLGEGLGSSTVEELQEIEQQLERSVSIIRARKMQAYNEQIQELQAKEKMLASQNAMLNVKCIIPTEENTVEGRENLQIVEYEENSYVETELFIGLPEKRMKQDKPK	nucleus	25.09	6.97
AGL12	Cl45396.1	ClAGL12	LG07	MARGKVQMRRIENPVHRQVTFCKRRSGLLKKAKELSVLCDAEIGLIIFSAHGKMYELATNGSMQGLVEKYMKSSRCSVEEQAHEKKLVESKMEVNMLKNEIDVLQKGLRYMFEGGAGKMTLDELRILENNLEVWMYHIRSAKMDIMAQEIQLLKNKEEILNAANKCLQEQMGMPYIPVYTDPTMTNLLPYPLTIQNDIF	mitochondrion	22.95	8.76
AGL11	Cl76119.1	ClAGL11a	LG07	MGRGKIEIKRIENNTNRQVTFCKRRNGLLKKAYELSVLCDAEITLIVFSSRGRVYEYANNNIKSTIERYRKATSSTPSTWSTQEINAQFYQQESKKLRQQIQMLQNTNSHLMGENLGCLNVKELKQLETRLERGISKIRSKKNDMILAETENLQKREVELEHHNAFLRSKVQIAESERVHELNMSSGHAYNALQAYLARNSLHLNIMEPMEDPSAYSIHEKPELHLG	nucleus	26.33	9.16
	Cl65579.1	ClAGL11b	LG05	MGRGKIEIKRIDNNTSRQVTFCKRRNGLQKKAYELAVLCDAEIALIVFSTRGRLYEYANNDMNSTIDKYKKEKETSNAPNTCSIQEFNIQHYQQESKRLRQQIQMCQDYNRHLSGEGLDSLNMKELKQLETRVERGISRIRSKKHDMILAETECMRKRQVELEDYNTYLRSKITENERVQQQEEVDAGQEYNVIQAYLARNTLQLNIMEPFEDNRSDYSLPLTKSLHIG	cytosolic	26.98	9.49
AG	Cl43976.1	ClAGa	LG06	MDMSPQRKLGKGKIEIKRIENTTNRQVTFCKRRNGLLKKAYELSVLCDAEVALIVFSSRGRLYEYANNSVRGTIDRYKKACLDPPSSGSVSEANAQYYQQESGKLRSQIANLQNQNRQFYRNIMGESLTDMPMKDLKNLETKLEKAITRIRSKKNELLFAEIEYMQKRELELHNNNQFLRAKIAENERSAQQQHMSLMPGSSDYELVTPHQPFDGRNYLQSNEMQPSNDYSCQDQTPLQLV	nucleus	27.93	9.34
	Cl11020.2	ClAGb	LG04	MSLPENDSGEISPERKLGRGKIEIKRIENTTNRQVTFCKRRNGLLKKAYELSVLCDAEVALIVFSTRGRLYEYANNSVKGTIDRYKKACLDPPSSGSVAEANAQFYQQEAQKLRQQIANLQNQNRQFYRNIMGESLGNMQAKDLKNLETKLEKGISRIRSKKNELLFAEIEYMQKRENELHNSNQFLRAKIAENERAQQQHMSLMPGSSDYDLVAPHQPFDGRNYLQVNELQPNNNYSCQDQTPLQLV	nucleus	28.56	8.41
AP1/FUL	Cl49986.1	ClFULa	LG05	MGRGCVTLKRIENKINRQVTFSKRRSGLLKKAHEISVLCDADVGLIVFSTKGKLCEYATDTSSMERILERYERHSYTERQLDASELQSQVCGFIFDQLFKHLVGEDIDSLSLKELQNLEQQLETTIRRLRSRKNHLMFGSISELQKKDKALKDENNLLSKEIKEKEKELELDQPPMVEQPNRESMSPFQLNLGEMYQAGGNGEIDETQRQTQPLTTMPHWMLQYINQ	nucleus	26.37	8.25
	Cl46680.1	ClFULb	LG05	MGRGCVTLKRIENKINRQVTFSKRRSGLLKKAHEISVLCDLDVGLMVFSTKGKLCGLLIDTSWILEHAKLKARMKLLKKNQRHLVGEDIDSLNLKELQNLEQQLETSLRRLRSRKNHLMFESISELQKKDKALKDENNLLSKEIKEKEKELELDQPPMVEQPNRESMSPFQLNLGEMYQAGGNGEIDETQRQTQPLTTMPHWMLQYINQ	mitochondrion	24.3	9.28
	Cl54580.1	ClAP1a	LG05	MGRGKVQLRRIENKINRQVTFSKRRGGLLKKAHEISVLCDAEVALIVFSNKGKLFEFSTDSCMESILERYERYSYTERQLVATDATPRSWTLEYNKLKSRAELLQRNHRHYMGEDIESLSLKEIQNLEQQLDTGLKNIRTRKNQLLHESISELQKKGKAIQEQNTTLTKKIKEKEKDKTITENVQWEQHNYVDHDTSFLMPQPPPGLNMGGNYNQSGGGAGEGADGMTNELDLSLQYSCHMRCFPS	nucleus	28.31	9.54
	Cl69560.1	ClAP1b	LG08	MGRGRVQMKRIENKISRQVTFSKRRTGLLKKAHEISVLCDADVALIVFSTKGKLFEYSTHSSMESILERYERYSYAEKLLTAPENETQASWTLESSRLKAKIEVLERNIRHYGGEDLEPLSLRDLQNVEQQLDTALKRIRTKKNQLMHESISELHKKEKTLQERNNSLSKKLKENEKNSEQQNARVELPQPPPPPPPPPPQPQPYSVPSFATSSRPFIGAAMREEELARAHHVSTTMMPLWMIRHLNQ	nucleus	28.66	8.58
	Cl11418.1	ClAP1c	LG08	MGRGRVQMKRIENKISRQVTFSKRRTGLLKKAHEISVLCDADVALIVFSTKGKLFEYSTHSSMESILERYERYSYAEKLITAPENETQASWTLESSRLKAKIEALWWEDLEPLSLRDLQNVEQQLDTALKRIRTKKEKTLQERNNSLSKKLKENEKNSEQQNARVELPQPPPPPPPPPQPQPYSVPSFATSSRPFIGAAMREEELARAHHQERNNSLSKKLKENEKNSEQQNARVELPQPPPPPPPPPQPQPYSVPSFATSSRPFIGAAMREEELARAHHVSTTMMPLWMIRHLNQ	nucleus	34	9.54
SEP	Cl06753.2	ClSEPa	LG02	MGKGRLELKRIENKINRQVTFAKRRNGLLKKAYELSVLCDAEVALIIFSTRGKLYEFSSTSSMLKTLERYEKSSFGPPEQRRPAKEDLQEQSSYQEYMRLKERYDALKQLERNYYGEEIDNLSTNELESLERQLHSSLKQIRTIRTQSLVDRLYEQQKMEHHLYESNKTLRLKLNLSCSQFEEESQAEALQWEAHARANGMVYGHPQHQLSQTTHDAFYHPTGCETTLQIGYQTDMSAVTSTSMNHQMQGWPA	nucleus	29.58	5.55
	Cl35960.1	ClSEPb	LG08	MGRGKVELKRIENKINRQVTFAKRRNGLLKKAYELSVLCDADVALIIFSNRGKLFEFCSTSNMLKMLERYQNCTYGSMEIDRSTTNAEQNSYKEYIKLKAKYESLQQYQRQVCGEDLEPLSLKELEQLERQLDSTLKQIRSMRTQSMLDRLSELQLKEKMWLEANRALQEQQLEVVYAENQAGPSWANCTYEQQHEHPRSQGFFQPLDGNPNLPYNTVGSSQLTTTTNGQNLNGLVPGWML	nucleus	27.92	8.85
	Cl28289.1	ClSEPc	LG03	MGRGRVELKRIENKINRQVTFSKRRNGLLKKAYELSVLCDAEVGLIIFSSRDKLYEFGSVGVMKTLERYQRCCFNPQDNKNERETQSWYQEVSKLKAKFESLQRTQRHLLGEDLGPLSVKELHNLEKQLEGALTQARQRKTQILVEQMEELRCKERELGDMNKHLKIKVSHELSTFETEGQGYRTHQLPCPWNSSNNNTFLMHPSQSNPMDCQQEQPILQIGYNQFMQGEGSSGQRNMVGETNIHGNWVI	nucleus	29.08	8.19
	Cl05653.1	ClSEPd	LG06	MGRGRVELKRIENKINRQVTFAKRRNGLLKKAYELSVLCDAEVALIIFSNRGKLYEFCSSSSMVKTLEKYHSCSYGSLKGSQPENESQYNYHEYLRLKARVEVLQRSQRNLLGEDLAPLNTKELEQLEHQLEMSLRKIRSTKTQSMLDQLAELQRKEQVLAETNKALRKKLEESAQEFPRQMWDGGAQTIPYNPLPTHSDEFFQPLGLNSTMHNSYNGLRYNPIGSDEMNVSGDNANNPNGLFPGWML	nucleus	28.52	8.19
	Cl46314.1	ClSEPe	LG02	MGKGRLELKRIENKINRQVTFAKRRNGLLKKAYELSVLCDAEVALIIFSTRGKLYEFSSTSSMLKTLERYEKSSFGPPEQRRPAKEDLQEQSSYQEYMRLKERYDALKQLERNYYGEEIDNLSTNELESLERQLHCSLKQIRTIRTQSLVDRLYEQQKMEHHLYESNKTLRLKFEEESQAEALQWEAHARANGMVYGHPQHQLSQTTHDAFYHPTGCETTLQIGYQTDMSAVTSTSMNHQMQGWPA	nucleus	28.85	9.49
	Cl76582.1	ClSEPf	LG07	MGRGRVELKRIENKINRQVTFAKRRNGLLKKAYELSVLCDAEVALIIFSNRGKLYEFCSTSNMLKMLERYQNCTYSSMEVSRSANDAEQSSYKEYMKLKAKYESLQQYQRQLFGEDLGPLNLKELEQLERQLDSTLRQIRSIRTQSMLDRLSDLQVKERMWLEANKALQNKLEEYYAENQAGPSWAGGGGENGNNTYGQHHQQHQEQHPEPQGFFQPLDCNSNLQIGYNTIGSSQIAASTSGQNVNGIVPGWML	nucleus	29.13	5.75
	Cl19283.1	ClSEPg	LG08	MGRGKVELKRIENKINRQVTFAKRRNGLLKKAYELSVLCDADVALIIFSNRGKLFEFCSTSNMLKMLERYQNCTYGSMEIDRSTTNAEQNSYKEYIKLKAKYESLQQYQRQVCGEDLEPLSLKELEQLERQLDSTLKQIRSMRTQSMLDRLSELQLKEKMWLEANRALQEQLEVVYAENQAGPSWANCTYEQQHEHPRSQGFFQPLDGNPNLQIGYNTVGSSQLTATTNGQNLNGLVPGWML	nucleus	27.96	8.94
	Cl55794.1	ClSEPh	LG05	MGRGKVELRRIENKINRQVTFAKRKNGLLKKAYELSVLCDAEVALIIFSNDGKLYEFCSGSREHNEFFCKVRYEFIAFFLKLKAKVDILQQSQRHYNGEELEQLGSKELDQLERQLDSSLRQVRSTKTKHMLDQLSGLQQKEQSLLEVNKSLRLKLEESTAAYQLSWAAHERNFENRQQLPPAHQEAYIQRLDCDENMQNGYNNEAPNDELDARNTS	nucleus	25.34	9.58

## Sheet: Supplementary Table 2
Supplementary Table 2 Primers for qRT-PCR analysis
Gene	Primer sequence(Forward)5'-3'	Primer sequence(Reverse)5'-3'	Tm (℃)
qRTClAP1a	TCTTGGAGCGCTATGAGAGA	GCAATAGCTCAGCCCTTGAT	58
qRTClAP3	ACCCACCACATATCGCTACACA	GCAAGGAATAGGTGGTGAGGTCT	58
qRTClPIa	CATGAGCAAGTTTTGGAGGAGG	CTGGACACGAAATGAAAAGGGT	58
qRTClPIb	TCAAAGGCTTTCCGGAAACA	CCTGAGCTCAATTTGCATGC	58
qRTClAGa	AGTTCCTTCGAGCAAAGATAGCTG	CGAAGGGTTGGTGATGAGGTG	58
qRTClAGb	GAAGCCAATGCTCAGTTTTACC	TGGCTGATGGGGTGCTACT	58
qRTClAGL11a	CCAGGCTTGAAAGAGGGATC	CCTCTCGCTCTCAGCAATTT	58
qRTClAGL11b	ACTGAAGCAGCTAGAGACCA	TCAAGCTCAACCTGCCTTTT	58
qRTClSEPa	CGCGCAAATGGAATGGTTTA	TGCTTGTAGAAGTCACTGCC	58
qRTClSEPb	ATGGGTAGGGGGAAAGTGG	TTTTGCTCGGCATTGGTG	58
qRTClSEPc	CCAACCCAATGGACTGTCAA	CTGATGATCCCTCACCTTGC	58
qRTClSEPd	GGCGCAAACAATCCCCTATA	TTGTAGCTGTTGTGCATGGT	58
qRTClSEPe	AGCATGCTCAAAACCCTTGA	AGCTTCATAACGCGCCTTAA	58
qRTClSEPf	GCAACATCATCAGCAACACC	GTTGATGCTGCTATCTGGCT	58
qRTClSEPg	ATGCAACTATGGAGCACCTG	TAGCGCTTCATAACGTGCTT	58
qRTClGMM13	TACAACTTGCTGCGGATCTC	TGTTATGTGGCGCACTAGTC	58
qRTClAGL15	CGATACAATGTGGCGACAGA	TGAGCCTTGCCACTTCATTT	58
qRTClSVPa	AACCTTCCCTTGAGTTGCAG	GAGTTGATGCAGCTCTTCGA	58
qRTClFLCa	CAGCGTGCAGAGTATCCTTT	AATCTGTGCAAGCTCCTCTG	58
qRTClSOC1a	CAAATGATAGCCGGAGCAGT	TTTCCCTCTTTGGTTGTCCG	58
qRTClAGL12	CTCAGCTCATGGCAAGATGT	CTGTTCCTCCACAGAGCATC	58

## Sheet: Supplementary Table 3
Supplementary Table 3 Primer used in yeast two-hybrid
Name	Primer sequence(Forward)5'-3'	Primer sequence(Reverse)5'-3'	Restriction endonuclease
AD-ClAP1a	catatggccatggaggccagtgaattcATGGGAAGAG	agctcgctcgagctcgatggatccTTAAGATGGAAAG	EcoRI/BamHI
BD-ClAP1a	catatggccatggaggccgaattcATGGGAAGAG	tcgccgggcaggtcgacggatccTTAAGATGGAAAG	EcoRI/BamHI
AD-ClAP3	catatggccatggaggccagtgaattcATGGCTAGAGGAAAG	agctcgctcgagctcgatggatccCTAGCCAAGCAAGG	EcoRI/BamHI
BD-ClAP3	catatggccatggaggccgaattcATGGCTAGAGGAAAG	tcgccgggcaggtcgacggatccCTAGCCAAGCAAGG	EcoRI/BamHI
AD-ClPIa	catatggccatggaggccagtgaattcATGGGTAGGGGAAAG	agctcgctcgagctcgatggatccTCACATCCTCTCATGC	EcoRI/BamHI
BD-ClPIa	catatggccatggaggccgaattcATGGGTAGGGGAAAG	tcgccgggcaggtcgacggatccTCACATCCTCTCATGC	EcoRI/BamHI
AD-ClAGa	catatggccatggaggccagtgaattcATGTCGTTTCCAGATG	agctcgctcgagctcgatggatccTTACACTAACTGGAGAGG	EcoRI/BamHI
BD-ClAGa	catatggccatggaggccgaattcATGTCGTTTCCAGATG	tcgccgggcaggtcgacggatccTTACACTAACTGGAGAGG	EcoRI/BamHI
AD-ClAGb	catatggccatggaggccagtgaattcATGTCTTTACCGG	agctcgctcgagctcgatggatccTTACACTAGCTGGAGG	EcoRI/BamHI
BD-ClAGb	catatggccatggaggccgaattcATGTCTTTACCGG	tcgccgggcaggtcgacggatccTTACACTAGCTGGAGG	EcoRI/BamHI
AD-ClAGL11a	catatggccatggaggccagtgaattcATGGGGAGAG	agctcgctcgagctcgatggatccTCACCCGATATG	EcoRI/BamHI
BD-ClAGL11a	catatggccatggaggccgaattcATGGGGAGAG	tcgccgggcaggtcgacggatccTCACCCGATATG	EcoRI/BamHI
AD-ClAGL11b	catatggccatggaggccagtgaattcATGGGGAGAGGC	agctcgctcgagctcgatggatccTCACCCGATATG	EcoRI/BamHI
BD-ClAGL11b	catatggccatggaggccgaattcATGGGGAGAGGC	tcgccgggcaggtcgacggatccTCACCCGATATG	EcoRI/BamHI
AD-ClSEPa	catatggccatggaggccagtgaattcATGGGAAAAGGAAGGC	agctcgctcgagctcgatggatccTCATGCTGGCCAACC	EcoRI/BamHI
BD-ClSEPa	catatggccatggaggccgaattcATGGGAAAAGGAAGGC	tcgccgggcaggtcgacggatccTCATGCTGGCCAACC	EcoRI/BamHI
AD-ClSEPc	catatggccatggaggccagtgaattcATGGGAAGAGGAAGAG	agctcgctcgagctcgatggatccTCAAATGACCCAATTAC	EcoRI/BamHI
BD-ClSEPc	catatggccatggaggccgaattcATGGGAAGAGGAAGAG	tcgccgggcaggtcgacggatccTCAAATGACCCAATTAC	EcoRI/BamHI
AD-ClSEPd	catatggccatggaggccagtgaattcATGGGTAGAGG	agctcgctcgagctcgatggatccCTACAGCATCC	EcoRI/BamHI
BD-ClSEPd	catatggccatggaggccgaattcATGGGTAGAGG	tcgccgggcaggtcgacggatccCTACAGCATCC	EcoRI/BamHI
AD-ClSEPf	catatggccatggaggccagtgaattcATGGGTAGAG	agctcgctcgagctcgatggatccTCAAAGCATC	EcoRI/BamHI
BD-ClSEPf	catatggccatggaggccgaattcATGGGTAGAG	tcgccgggcaggtcgacggatccTCAAAGCATC	EcoRI/BamHI
AD-ClGMM13	catatggccatggaggccagtgaattcATGGGACGAGG	agctcgctcgagctcgatggatccTCAGTCAAAG	EcoRI/BamHI
BD-ClGMM13	catatggccatggaggccgaattcATGGGACGAGG	tcgccgggcaggtcgacggatccTCAGTCAAAG	EcoRI/BamHI
Note: The recognition sites of different restriction endonucleases were underlined.

## Sheet: Supplementary Table 4
Supplementary Table 4 Primer used in LCA
Name	Primer sequence(Forward)5'-3'	Primer sequence(Reverse)5'-3'	Restriction endonuclease
cLUC-ClAP1a	gtacgcgtcccggggcggtaccATGGGAAGAG	atacgaacgaaagctctgcaggtcgacTTAAGATGGAAAG	KpnI/SalI
cLUC-ClPIa	gtacgcgtcccggggcggtaccATGGGTAGGGG	atacgaacgaaagctctgcaggtcgacTCACATCCTCTC	KpnI/SalI
cLUC-ClSEPa	gtacgcgtcccggggcggtaccATGGGAAAAGG	atacgaacgaaagctctgcaggtcgacTCATGCTGGCC	KpnI/SalI
cLUC-ClSEPc	gtacgcgtcccggggcggtaccATGGGAAGAGG	atacgaacgaaagctctgcaggtcgacTCAAATGACCC	KpnI/SalI
cLUC-ClAGL11a	gtacgcgtcccggggcggtaccATGGGGAGAG	atacgaacgaaagctctgcaggtcgacTCACCCGATATG	KpnI/SalI
cLUC-ClAGL11b	gtacgcgtcccggggcggtaccATGGGGAGAGGC	atacgaacgaaagctctgcaggtcgacTCACCCGATATG	KpnI/SalI
cLUC-GRCD4	gtacgcgtcccggggcggtaccATGGGTAGAGG	atacgaacgaaagctctgcaggtcgacCTACAGCATCC	KpnI/SalI
cLUC-GRCD7	gtacgcgtcccggggcggtaccATGGGTAGAG	atacgaacgaaagctctgcaggtcgacTCAAAGCATC	KpnI/SalI
nLUC-ClAP1a	cacgggggacgagctcggtaccATGGGAAGAG	gtcaggaacatcgtatgggtagtcgacAGATGGAAAG	KpnI/SalI
nLUC-ClAP3	cacgggggacgagctcggtaccATGGCTAGAGG	gtcaggaacatcgtatgggtagtcgacGCCAAGCAAGG	KpnI/SalI
nLUC-ClAGa	cacgggggacgagctcggtaccATGTCGTTTCC	gtcaggaacatcgtatgggtagtcgacCACTAACTGGAG	KpnI/SalI
nLUC-ClAGb	cacgggggacgagctcggtaccATGTCTTTACC	gtcaggaacatcgtatgggtagtcgacCACTAGCTGGAGG	KpnI/SalI
nLUC-ClSEPa	cacgggggacgagctcggtaccATGGGAAAAGG	gtcaggaacatcgtatgggtagtcgacTGCTGGCC	KpnI/SalI
nLUC-ClSEPd	cacgggggacgagctcggtaccATGGGTAGAGG	gtcaggaacatcgtatgggtagtcgacCAGCATCC	KpnI/SalI
nLUC-ClSEPf	cacgggggacgagctcggtaccATGGGTAGAG	gtcaggaacatcgtatgggtagtcgacAAGCATCCATC	KpnI/SalI
nLUC-ClGMM13	cacgggggacgagctcggtaccATGGGACGAGG	gtcaggaacatcgtatgggtagtcgacGTCAAAGATG	KpnI/SalI
Note: The recognition sites of different restriction endonucleases were underlined.
